# Supplementary material for: High-Throughput Screens of Repurposing Hub and DOS Chemical Libraries Reveal Compounds with Novel and Potent Inhibitory Activity Against the Essential Non-Neuronal Acetylcholinesterase of Schistosoma mansoni (SmTAChE)
Source: Int J Mol Sci. 2025 Jun 5;26(11):5415. doi: 10.3390/ijms26115415 (PMC12154458; doi:10.3390/ijms26115415)
Supplement: Supplementary file 1 [file ijms-26-05415-s001.zip]

Archive with 4 entries (4 files):
- Table S1-Repo-more than 60% Hit.xlsx
- Table S2-DOS-A more than 60% Hits.xlsx
- Table S3-IC50s for Drug Repurposing Hub hits-rSmTAChE and rHsAChE.xlsx
- Table S4-IC50s for the ODS-A hits aginst rSmTAChE and rHsAChE.xlsx
