# Supplementary material for: High-Throughput Screens of Repurposing Hub and DOS Chemical Libraries Reveal Compounds with Novel and Potent Inhibitory Activity Against the Essential Non-Neuronal Acetylcholinesterase of Schistosoma mansoni (SmTAChE)
Source: Int J Mol Sci. 2025 Jun 5;26(11):5415. doi: 10.3390/ijms26115415 (PMC12154458; doi:10.3390/ijms26115415)
Supplement: Supplementary file 1 [file ijms-26-05415-s001.zip › Table S1-Repo-more than 60% Hit.xlsx]

## Sheet: Repo->60% in Both Replicates
Table S1. HTS hits from the Drug Repurposing Hub Libarary that inhibited rSmTAChE activity by ≥60% in both replicates.
BROAD ID #	Concentration Av, µM	Inhibition (%) Replicate A	Inhibition (%) Replicate B	Inhibition (%) (Average)
BRD-K25650355-065-02-0	19.9601	98.423	113.741	106.082
BRD-K43586850-001-02-9	19.9601	92.7061	98.8745	95.7903
BRD-K46331928-001-05-8	19.9601	95.5094	94.3139	94.9117
BRD-K95523387-001-09-6	19.9601	93.4052	95.5083	94.4568
BRD-K81839095-001-25-1	20.759	91.1192	97.7778	94.4485
BRD-K72029282-001-22-0	19.9601	94.5534	92.7969	93.6752
BRD-A71774530-001-05-9	19.9601	93.5962	91.6819	92.6391
BRD-K69688083-004-23-1	19.9601	92.8313	92.0534	92.4423
BRD-K25650355-059-19-7	19.9601	91.5183	92.4783	91.9983
BRD-K69172251-001-08-9	19.9601	89.469	88.9882	89.2286
BRD-K81330143-001-04-8	20	89.1687	88.2736	88.7212
BRD-K16732600-001-01-7	19.9601	88.2482	89.1645	88.7064
BRD-K86727142-001-12-4	9.98004	88.2417	89.0475	88.6446
BRD-A91452556-001-04-0	19.9601	90.2843	86.9773	88.6308
BRD-K18922609-004-23-1	19.9601	86.7824	89.4358	88.1091
BRD-K84925803-001-01-9	19.9601	83.6809	90.9464	87.3137
BRD-A85667082-001-10-1	4.99002	87.8368	86.5443	87.1905
BRD-A68083442-001-01-6	19.9601	86.4871	87.717	87.1021
BRD-K48526231-304-03-6	19.9601	86.0437	86.7847	86.4142
BRD-A41774846-001-01-4	19.9601	86.0597	86.6774	86.3686
BRD-K14807180-001-02-5	19.9601	87.9423	84.6285	86.2854
BRD-K40308497-001-01-2	20.2548	85.5017	87.0334	86.2675
BRD-A85667082-001-13-5	19.9601	85.4989	86.7964	86.1476
BRD-K25029121-001-05-8	19.5364	84.5906	85.8169	85.2038
BRD-A91444184-300-01-9	19.9601	84.7511	83.9947	84.3729
BRD-K29415052-050-05-5	9.98004	81.6355	87.0405	84.338
BRD-A37752546-001-01-9	19.535	82.4534	86.0129	84.2332
BRD-K34657753-001-01-9	21.2476	83.464	81.5586	82.5113
BRD-K69470111-236-09-7	9.98004	81.3518	82.0552	81.7035
BRD-K40887525-001-23-5	9.98004	82.0349	79.4168	80.7259
BRD-K35367061-001-01-1	19.9601	83.693	77.3554	80.5242
BRD-K43802723-340-01-9	19.9601	80.4224	79.0977	79.76
BRD-K43621685-001-03-3	20	80.3145	78.3201	79.3173
BRD-K89152108-236-07-6	19.9601	79.4463	78.1143	78.7803
BRD-K51899933-001-02-6	19.9601	77.5873	79.4157	78.5015
BRD-A18992208-003-02-7	19.9601	77.4934	78.7911	78.1422
BRD-K59745944-001-04-6	9.98004	80.4345	75.7246	78.0796
BRD-M30288325-001-01-4	19.9601	75.3633	80.6118	77.9875
BRD-K90993449-001-02-7	19.9601	76.9967	77.5862	77.2915
BRD-K51143828-003-03-1	19.9601	79.3913	75.0899	77.2406
BRD-K66766661-001-19-2	19.9601	78.6732	75.5768	77.125
BRD-K98453471-001-01-7	19.9601	77.7027	75.3274	76.515
BRD-K12068470-001-02-5	20	71.6131	81.2901	76.4516
BRD-A87130939-001-07-9	19.9601	72.867	80.0078	76.4374
BRD-K70912147-001-01-8	19.9601	80.2191	71.4593	75.8392
BRD-K69694239-001-02-2	19.9601	75.157	76.4064	75.7817
BRD-K05524748-003-04-4	19.9601	74.5203	77.0216	75.7709
BRD-K14880289-001-03-0	19.9603	71.9873	78.9063	75.4468
BRD-K14991967-001-03-4	9.98004	74.1848	76.7023	75.4435
BRD-K13296708-001-05-8	19.9601	74.5421	75.7109	75.1265
BRD-K68185022-001-14-8	19.9601	74.2766	75.904	75.0903
BRD-K18678457-003-03-6	9.96718	74.5689	75.4407	75.0048
BRD-K84544951-236-01-0	19.9601	75.5771	73.7195	74.6483
BRD-K74717603-001-02-2	19.9601	77.1026	71.876	74.4893
BRD-K43002771-034-02-4	4.99002	73.901	74.6217	74.2613
BRD-K55462201-001-07-3	19.9601	71.3997	76.9026	74.1512
BRD-K13606314-001-01-3	19.9601	72.566	75.3344	73.9502
BRD-A55913614-316-09-6	19.9601	74.8965	72.5132	73.7048
BRD-A13293292-001-02-6	4.99002	73.2708	73.8403	73.5555
BRD-K32031961-001-01-7	9.98004	73.4107	73.4061	73.4084
BRD-K41731458-001-15-1	19.9601	68.0137	77.675	72.8444
BRD-K24556407-001-02-3	19.9601	73.7117	71.5844	72.648
BRD-K60640630-001-11-0	19.9601	69.4825	74.459	71.9708
BRD-K60770992-066-25-0	19.735	73.4874	69.8179	71.6527
BRD-K82677201-001-01-6	19.9601	72.8975	70.2789	71.5882
BRD-K58070273-001-03-3	19.9601	74.2806	68.7985	71.5396
BRD-K29656036-001-02-5	19.9601	71.2998	71.6868	71.4933
BRD-A95755460-001-01-3	19.9601	75.7215	67.0348	71.3781
BRD-A31204924-001-14-2	19.9601	71.9438	70.6556	71.2997
BRD-K11641193-001-02-6	9.98004	70.8999	71.5542	71.2271
BRD-K55675242-001-03-0	19.9601	72.8806	69.3381	71.1094
BRD-K39841531-001-02-1	19.9601	68.939	73.0444	70.9917
BRD-K87700323-003-05-1	19.9601	72.4628	69.5075	70.9851
BRD-K88025533-003-03-3	19.9601	73.2504	68.2289	70.7396
BRD-K52751261-001-08-7	9.98004	75.7629	65.5585	70.6607
BRD-A33697453-008-02-4	19.9601	64.1393	76.4044	70.2719
BRD-K04426574-001-02-0	9.98004	71.0181	68.283	69.6505
BRD-K17561142-003-35-8	9.98004	66.2439	72.6732	69.4585
BRD-K90947825-001-02-7	19.9601	70.0771	68.2179	69.1475
BRD-K36739687-001-03-0	19.9601	70.2757	65.8472	68.0615
BRD-K39381259-001-02-8	9.98004	64.3848	71.3184	67.8516
BRD-K08864679-001-02-2	19.9601	71.0772	63.4553	67.2662
BRD-A94323479-001-02-8	19.9601	60.5931	73.7533	67.1732
BRD-K25723200-001-03-5	20	73.3613	60.6387	67
BRD-K13387373-004-14-5	19.9601	64.8984	69.0525	66.9754
BRD-K22149900-001-03-9	20	62.698	71.0684	66.8832
BRD-K45906612-001-01-8	19.96	69.5809	64.1751	66.878
BRD-K62240499-001-05-9	19.9605	69.5246	64.0723	66.7985
BRD-K51041191-001-01-4	19.5458	70.132	63.4618	66.7969
BRD-K28849549-001-13-4	9.98004	67.2339	66.1595	66.6967
BRD-K81004638-001-02-5	9.98004	64.597	68.5582	66.5776
BRD-A74765037-001-01-1	19.9601	67.5271	65.563	66.5451
BRD-K97045029-001-04-3	19.9601	66.5257	66.0736	66.2997
BRD-K96194081-001-11-0	9.98004	66.4483	66.1267	66.2875
BRD-K05446112-001-01-8	19.9601	67.145	65.3924	66.2687
BRD-K98251413-001-06-5	4.99002	61.6727	70.8196	66.2462
BRD-K88186167-001-04-8	19.9601	66.5699	65.4118	65.9909
BRD-K52579889-001-01-9	19.96	66.5026	64.7009	65.6018
BRD-A70649075-008-30-8	19.9601	67.217	63.9452	65.5811
BRD-K65991129-001-02-9	19.9601	67.0593	63.9886	65.524
BRD-K83176916-001-01-4	9.98004	64.948	65.9712	65.4596
BRD-K51471001-303-04-7	19.9601	65.4714	65.1964	65.3339
BRD-K58501140-002-01-0	19.9601	66.1351	63.948	65.0416
BRD-K19972289-001-01-4	19.9601	66.957	62.6607	64.8088
BRD-K22127577-001-03-7	20.5651	64.1174	64.8408	64.4791
BRD-A85667082-001-11-9	19.9601	64.0106	64.7138	64.3622
BRD-K47079459-004-04-6	19.9601	65.9207	62.4708	64.1958
BRD-K27062708-001-23-1	19.9601	62.6145	65.6065	64.1105
BRD-A24560335-300-01-2	19.9601	61.3374	66.6734	64.0054
BRD-K05419687-001-01-0	9.98004	63.0244	64.3465	63.6855
BRD-K70329400-001-02-5	9.98004	63.1017	63.4105	63.2561
BRD-K90630139-003-05-9	19.9601	64.972	61.0078	62.9899
BRD-K35169477-001-01-9	19.9601	60.9654	64.3999	62.6827
BRD-K05181084-003-04-5	9.98004	63.9336	60.2339	62.0838
BRD-K34321528-003-02-0	4.99002	61.7053	61.0251	61.3652
BRD-K57597776-001-01-2	19.9601	60.3337	62.236	61.2848
