# Supplementary material for: High-Throughput Screens of Repurposing Hub and DOS Chemical Libraries Reveal Compounds with Novel and Potent Inhibitory Activity Against the Essential Non-Neuronal Acetylcholinesterase of Schistosoma mansoni (SmTAChE)
Source: Int J Mol Sci. 2025 Jun 5;26(11):5415. doi: 10.3390/ijms26115415 (PMC12154458; doi:10.3390/ijms26115415)
Supplement: Supplementary file 1 [file ijms-26-05415-s001.zip › Table S2-DOS-A more than 60% Hits.xlsx]

## Sheet: DOS (>60% in both)
Table S2. HTS hits from the DOS-A Libarary that inhibited rSmTAChE activity by ≥60% in both replicates.
BROAD ID #	Concentration Av, µM	Inhibition (%) Replicate A	Inhibition (%) Replicate B	Inhibition (%) Average
BRD-K64190282-004-01-8	19.9142	94.662	89.7667	92.2144
BRD-K74918080-001-01-0	49.9002	92.86	89.7651	91.3126
BRD-K54729370-001-01-4	19.9062	90.9989	90.6899	90.8444
BRD-K17285234-001-01-9	19.9985	90.4056	88.3383	89.372
BRD-K46319090-001-01-4	20.0341	88.5801	90.085	89.3325
BRD-K71334452-001-01-3	20.0983	90.2534	88.1123	89.1829
BRD-K64460391-001-01-9	20.083	89.6913	88.0152	88.8533
BRD-K77518191-001-01-1	20.0002	87.3666	88.6317	87.9991
BRD-K14652476-001-01-0	20.0662	85.0937	84.5221	84.8079
BRD-K38240817-001-01-4	19.9601	85.5185	83.7875	84.653
BRD-K04695993-001-01-5	19.8675	77.6584	87.0137	82.336
BRD-K77990919-001-01-3	20.0457	76.0217	83.2032	79.6125
BRD-K27599706-001-01-0	19.8688	80.1531	77.0343	78.5937
BRD-K62846431-001-01-3	20.5958	78.0213	77.8223	77.9218
BRD-K96625719-001-01-4	20.0637	75.3752	73.8816	74.6284
BRD-K53241408-001-01-7	20.1588	75.5124	72.6278	74.0701
BRD-K66084396-004-02-2	19.8321	73.1005	72.5963	72.8484
BRD-K32986110-001-01-2	19.9601	72.852	69.9712	71.4116
BRD-K67027685-001-01-8	19.9601	69.2328	73.506	71.3694
BRD-K18925241-001-01-0	19.6526	62.3898	78.1675	70.2786
BRD-K14241686-001-01-8	19.9625	70.5332	69.314	69.9236
BRD-K50094564-001-01-3	19.9759	68.2657	70.0287	69.1472
BRD-K03360219-001-02-3	19.8678	68.6749	68.7903	68.7326
BRD-K17686770-001-01-8	19.7123	70.2749	66.6316	68.4533
BRD-K73245004-001-02-0	19.9601	69.5588	66.864	68.2114
BRD-K35965314-001-01-7	20.6162	68.5087	65.5123	67.0105
BRD-K79249126-001-02-9	19.9178	63.8704	70.1463	67.0084
BRD-K13781734-001-02-4	20.1083	61.486	71.9699	66.728
BRD-K61082257-001-01-7	19.9601	65.9346	66.4001	66.1674
BRD-K71357636-001-01-3	20.0194	63.6666	66.1864	64.9265
BRD-K68325500-004-02-0	20.0829	63.6409	66.0218	64.8314
BRD-K32310489-001-03-4	20.031	65.3135	63.8907	64.6021
BRD-K90625171-001-01-1	20.3816	64.8707	64.2735	64.5721
BRD-K73104592-001-03-5	19.9669	65.9226	62.4495	64.1861
BRD-K85440939-001-01-5	20.4174	64.1942	63.588	63.8911
BRD-K69261014-001-01-3	19.7631	66.786	60.3906	63.5883
BRD-K00124439-001-01-2	19.9736	63.6705	62.8418	63.2561
BRD-K10241968-001-01-1	19.9601	63.228	62.8394	63.0337
BRD-K05329107-001-01-3	19.9657	63.876	61.6892	62.7826
BRD-K19167425-001-01-6	20.2001	62.6046	62.0154	62.31
BRD-K49441594-001-01-4	20.6514	60.9625	62.6602	61.8113
BRD-K66729212-001-01-2	19.6526	61.0479	61.2841	61.166
BRD-K45095313-001-01-2	20.0337	60.648	61.5679	61.1079
BRD-K72311435-001-01-2	20.1244	61.2102	60.9875	61.0988
