# Supplementary material for: High-Throughput Screens of Repurposing Hub and DOS Chemical Libraries Reveal Compounds with Novel and Potent Inhibitory Activity Against the Essential Non-Neuronal Acetylcholinesterase of Schistosoma mansoni (SmTAChE)
Source: Int J Mol Sci. 2025 Jun 5;26(11):5415. doi: 10.3390/ijms26115415 (PMC12154458; doi:10.3390/ijms26115415)
Supplement: Supplementary file 1 [file ijms-26-05415-s001.zip › Table S3-IC50s for Drug Repurposing Hub hits-rSmTAChE and rHsAChE.xlsx]

## Sheet: IC50 of rSmTAChE & rHsAChE
Table S3. Dose response analysis (IC50 values; qAC50, µM) of the Drug Repurposing Hits against rSmTAChE and rHsAChE.
Drug Repurpsoing Hub Hits
Compound Info	Compound Properties					rSmTAChE			rHsAChE
Compound ID	Structure	Molecular weight	Common Name	MOA	Target	Curve	Data Mode	qAC50 [µM]	Curve	Data Mode	qAC50 [µM]
BRD-K18678457-003-03-6		257.35	ZD-7288	HCN channel blocker	HCN1, HCN2, HCN3, HCN4		decreasing	0.416424		decreasing (weakly active)	19.5
BRD-K25650355-065-02-0		275.35	Physostigmine	Cholinesterase inhibitor	ACHE, BCHE		decreasing	0.47269		decreasing	0.0798893
BRD-K96194081-001-11-0		606.71	Cepharanthine	NFkB pathway inhibitor			decreasing	0.655309		decreasing	13.854
BRD-K25650355-059-19-7		275.35	Physostigmine-salicylate	Acetylcholinesterase inhibitor	ACHE, BCHE		decreasing	0.774219		decreasing	0.151798
BRD-K69688083-004-23-1		181.21	Mestinon	Cholinesterase inhibitor	ACHE, BCHE		decreasing	0.871337		decreasing (super-active)	0.018
BRD-K13387373-004-14-5		511.81	Thonzonium	ATPase inhibitor			decreasing	1.11628		decreasing	0.382441
BRD-K86727142-001-12-4		294.39	Embelin	HCV inhibitor, XIAP inhibitor	XIAP		decreasing	1.2523		decreasing	1.8029
BRD-K88186167-001-04-8		542.84	GW-4064	FXR agonist	NR1H4		decreasing	1.47457		decreasing	8.83051
BRD-K28849549-001-13-4		153.14	Mesalazine	Cyclooxygenase inhibitor, Lipoxygenase inhibitor, Prostanoid receptor antagonist	ALOX5, CHUK, IKBKB, MPO, PPARG, PTGS1, PTGS2		decreasing	1.69864		inactive
BRD-K59745944-001-04-6		409.61	PHT-427	AKT inhibitor, Pyruvate dehydrogenase inhibitor	AKT2, PDPK1		decreasing	1.85988		decreasing	1.15684
BRD-A13293292-001-02-6		454.56	BINA	Glutamate receptor positive allosteric modulator	GRM2		decreasing	2.03023		decreasing	1.19515
BRD-K34321528-003-02-0		475.61	CGP-71683	Neuropeptide receptor antagonist	NPY5R		decreasing	2.20862		decreasing (weakly active)	19.5
BRD-K14991967-001-02-6		382.45	GSK650394	Serum/glucocorticoid regulated kinase inhibitor	SGK1, SGK2		decreasing	2.34282		decreasing	8.09431
BRD-K16732600-001-01-7		588.48	MK-0893	Glucagon receptor antagonist	GCGR		decreasing	3.1072		inactive
BRD-K18922609-004-23-1		223.29	Neostigmine	Acetylcholinesterase inhibitor	ACHE		decreasing	3.7928		decreasing	0.156241
BRD-K69172251-001-08-9		298.04	Cisplatin	DNA alkylating agent, DNA synthesis inhibitor	XIAP		decreasing	3.80917		decreasing (weakly active)	38
BRD-A94323479-001-02-8		488.98	KI16198	Lipoprotein antagonist	LPA		inactive			decreasing (weakly active)	38
BRD-K19972289-001-01-4		290.4	Octinoxate				inactive			decreasing	25.6982
BRD-K55462201-001-07-3		395.58	AM-404	cyclooxygenase inhibitor, FAAH inhibitor, TRPV antagonist	CNR1, CNR2, FAAH, TRPV1		inactive			decreasing	22.4115
BRD-K89152108-236-06-8		650.97	Liothyronine	thyroid hormone stimulant	THRA, THRB		decreasing	5.21459		decreasing (weakly active)	38
BRD-K39841531-001-02-1		509.67	TG-101209	JAK inhibitor	JAK2, JAK3		decreasing	6.12779		decreasing	15.4055
BRD-K41731458-001-15-1		289.54	Triclosan	Antibacterial agent	DNMT1		decreasing	6.56906		decreasing (weakly active)	38
BRD-K05181084-003-04-5		494.46	NGB-2904	Dopamine receptor antagonist	DRD3		inactive			inactive
BRD-K05419687-001-01-0		529.01	PSB-603	Adenosine receptor antagonist	ADORA1, ADORA2A, ADORA2B, ADORA3		decreasing (weakly active)	6.8		inactive
BRD-K11641193-001-02-6		527.48	SR-2211	Retinoid receptor inverse agonist	RORC		inactive			inactive
BRD-K32031961-001-01-7		410.89	TC-LPA5-4	Lysophosphatidic acid receptor antagonist	LPAR5		decreasing (weakly active)	6.8		decreasing	4.27597
BRD-K43002771-034-02-4		564.74	SR-33805	Calcium channel blocker			decreasing	6.82394		inactive
BRD-K87700323-003-05-1		304.53	Cetylpyridinium				decreasing	7.36664		decreasing	1.47303
BRD-K62240499-001-05-9		242.32	Huperzine-A	Acetylcholinesterase inhibitor	ACHE		decreasing	8.81163		decreasing	0.0599559
BRD-K48526231-304-03-6		215.94	Sodium-nitroprusside	Nitric oxide donor			decreasing	10.0273		decreasing	26.0218
BRD-K84544951-236-01-0		294.45	Sodium-tetradecyl-sulfate		PROC, PROS1		decreasing	11.3775		decreasing	5.65842
BRD-K25723200-001-03-5		568.53	Azilsartan-medoxomil	Angiotensin receptor antagonist	AGTR1, AGTR2		decreasing	11.549		decreasing (weakly active)	12
BRD-K98453471-001-01-7		358.54	Salirasib	mTOR inhibitor	TRPA1		decreasing	11.5852		decreasing	13.7217
BRD-K51471001-303-04-7		556.78	Demecarium	Acetylcholinesterase inhibitor	ACHE, BCHE		decreasing	11.9267		decreasing	0.0224525
BRD-K12068470-001-02-5		559.81	LY2608204	Glucokinase activator	GCK		decreasing (weakly active)	12		decreasing	0.515425
BRD-K34657753-001-01-9		386.27	AMG-837	Free fatty acid receptor agonist	FFAR1		decreasing	12.4294		decreasing	8.54902
BRD-K43802723-340-01-9		438.44	AMG-837	Free fatty acid receptor agonist	FFAR1		decreasing	13.4206		decreasing	15.3989
BRD-A18992208-003-02-7		611.73	Lercanidipine	Calcium channel blocker	CACNA2D1, CACNG1		inactive			inactive
BRD-A33697453-008-02-4		455.4	Fenticonazole	Bacterial cell wall synthesis inhibitor			inactive			inactive
BRD-A68083442-001-01-6		448.47	Pranidipine	Calcium channel blocker	CACNA1C		inactive			inactive
BRD-A74765037-001-01-1		376.49	Estradiol-benzoate	Contraceptive agent	ESR1		inactive			inactive
BRD-K66766661-001-19-2		356.5	Estradiol-valerate	Estrogen receptor agonist	ESR1		inactive			decreasing	29.3636
BRD-K81839095-001-25-1		270.37	Estrone	Estrogen receptor agonist, estrogenic hormone	ESR1, ESR2		inactive			inactive
BRD-K90630139-003-05-9		317.47	Butenafine	Fungal squalene epoxidase inhibitor	SQLE		inactive			decreasing (weakly active)	38
BRD-K35367061-001-01-1		502.56	Butylscopolamine-bromide	Cholinergic receptor antagonist			decreasing	15.1827		decreasing	7.21745
BRD-K51899933-001-02-6		532.12	Azeliragon	RAGE receptor antagonist	AGER		decreasing	15.5389		decreasing	5.00199
BRD-A87130939-001-07-9		302.36	Masoprocol	Lipoxygenase inhibitor	ALOX5		decreasing	16.3724		decreasing (weakly active)	38
BRD-K14880289-001-03-0		453.5	GW-501516	PPAR receptor agonist	PPARA, PPARD		decreasing	16.3866		decreasing	10.5016
BRD-K98251413-001-06-5		352.34	IOX2	Hypoxia inducible factor inhibitor	EGLN1, KDM2A, KDM5C		decreasing	16.7351		decreasing	7.74998
BRD-K58501140-002-01-0		524.63	TAK-875	Insulin secretagogue	FFAR1		decreasing	16.9033		decreasing (weakly active)	38
BRD-K47079459-004-04-6		284.54	Cetrimonium				decreasing	16.9666		decreasing	10.2867
BRD-K45906612-001-01-8		532.06	Presatovir	RSV fusion inhibitor			decreasing	17.2122		decreasing (weakly active)	38
BRD-A55913614-316-09-6		259.35	Primaquine	Antimalarial agent, DNA inhibitor	KRT7, NQO2		decreasing	17.215		decreasing (weakly active)	38
BRD-K04426574-001-02-0		599.85	PD-173212	Calcium channel blocker	CACNA1B		inactive			inactive
BRD-K22127577-001-03-7		443.54	Crenolanib	PDGFR tyrosine kinase receptor inhibitor	CSF1R, FLT3, KIT, PDGFRA, PDGFRB		decreasing (weakly active)	19.5		decreasing	9.91235
BRD-K24556407-001-02-3		470.52	ETP-46464	ATR kinase inhibitor			inactive			inactive
BRD-K40887525-001-23-5		477.57	Ritanserin	Serotonin receptor antagonist	ADRA1A, ADRA1B, ADRA1D, HTR1A, HTR1B, HTR1D, HTR2A, HTR2B, HTR2C, HTR5A, HTR6, HTR7		decreasing (weakly active)	19.5		decreasing	10.9009
BRD-K52751261-001-08-7		399.51	TAK-715	p38 MAPK inhibitor	MAPK14		inactive			decreasing (weakly active)	6.8
BRD-K70329400-001-02-5		362.31	A-1070722	Glycogen synthase kinase inhibitor	GSK3A, GSK3B		inactive			inactive
BRD-K83176916-001-01-4		436.5	WWL-123	Monoacylglycerol lipase inhibitor	ABHD6		inactive			decreasing (weakly active)	6.8
BRD-K81004638-001-01-7		332.44	EC-23	Retinoid receptor agonist	RARA, RARB, RARG		decreasing	19.7996		decreasing	14.4633
BRD-K22149900-001-05-4		558.14	Ceritinib	ALK tyrosine kinase receptor inhibitor	ALK, FLT3, IGF1R, INSR, TSSK1B		decreasing	24.0025		decreasing (weakly active)	38
BRD-K40308497-001-02-0		450.34	Crizotinib-(S)	MTH1 inhibitor	NUDT1		decreasing	26.7817		decreasing	21.2326
BRD-K97045029-001-04-3		481.5	Pranlukast	Leukotriene receptor antagonist	CYSLTR1, CYSLTR2, IL5, MUC2, NFKB1, RNASE3, TNF		decreasing	27.3409		decreasing	12.5721
BRD-K69694239-001-02-2		505.69	Bardoxolone-methyl	Nuclear factor erythroid derived, like (NRF2) activator	PPARG, STAT3		decreasing	34.7194		decreasing (weakly active)	38
BRD-K90947825-001-02-7		369.24	Carboplatin	DNA alkylating agent, DNA inhibitor			decreasing	35.3562		decreasing (weakly active)	38
BRD-K95523387-001-09-6		417.62	OLDA	TRPV agonist	GPR119		decreasing	36.0686		decreasing (weakly active)	13.5
BRD-K29656036-001-02-5		467.25	MK-8245	Stearoyl-CoA desaturase inhibitor	SCD		decreasing	37.3522		decreasing	7.92931
BRD-A24560335-300-01-2		502.59	Efatutazone	PPAR receptor agonist	PPARG		decreasing (weakly active)	38		inactive
BRD-A31204924-001-14-2		320.04	Mitotane	Antineoplastic agent	CYP11A1, CYP11B1, ESR1, FDX1		inactive			decreasing (weakly active)	38
BRD-A37752546-001-01-9		305.45	1E-1-(2-hydroxy-5-methylphenyl)-1-dodecanone oxime				inactive			decreasing	7.80167
BRD-A41774846-001-01-4		448.59	Algestone-acetophenide				decreasing (weakly active)	38		inactive
BRD-A70649075-008-30-8		397.75	Sulconazole	Sterol demethylase inhibitor			decreasing (weakly active)	38		decreasing (weakly active)	38
BRD-A71774530-001-05-9		511.15	Lufenuron	Chitin inhibitor			decreasing (weakly active)	38		decreasing	12.0389
BRD-A85667082-001-11-9		606.77	Fulvestrant	Estrogen receptor antagonist	ESR1, ESR2, GPER1		inactive			decreasing (weakly active)	13.5
BRD-A85667082-001-12-7		606.77	Fulvestrant	Estrogen receptor antagonist	ESR1, ESR2, GPER1		decreasing (weakly active)	38		inactive
BRD-A85667082-001-13-5		606.77	Fulvestrant	Estrogen receptor antagonist	ESR1, ESR2, GPER1		inactive			inactive
BRD-A91444184-300-01-9		433.03	Buclizine	Histamine receptor antagonist	CHRM1, HRH1		inactive			inactive
BRD-A91452556-001-04-0		396.56	Estradiol-cypionate	Estrogen receptor agonist	ESR1		inactive			decreasing (weakly active)	38
BRD-A95755460-001-01-3		377.51	Talarozole	Cytochrome P450 inhibitor	CYP26A1		decreasing (weakly active)	38		inactive
BRD-K05446112-001-01-8		889	Ledipasvir	HCV inhibitor			decreasing (weakly active)	38		inactive
BRD-K05524748-003-04-4		556.76	Dronedarone	Adrenergic receptor antagonist	ADRA1A, ADRA1B, ADRA1D, ADRA2A, ADRA2B, ADRA2C, ADRB1, CACNA1C, CACNA1D, CACNA1F, CACNA1S, CACNB1, CACNB2, CACNB3, CACNB4, KCNA5, KCNH2, KCNK2, SCN1A		decreasing (weakly active)	38		decreasing (weakly active)	38
BRD-K08864679-001-02-2		496.64	Fexaramine	FXR agonist	NR1H4		inactive			inactive
BRD-K13296708-001-05-8		463.79	Rimonabant	Cannabinoid receptor antagonist	CNR1, GPR55		decreasing (weakly active)	38		inactive
BRD-K13606314-001-01-3		348.23	P5091	Ubiquitin specific protease inhibitor	USP7		inactive			decreasing (weakly active)	38
BRD-K14807180-001-02-5		353.36	SB-221284	Serotonin receptor antagonist	HTR2A, HTR2B, HTR2C		inactive			inactive
BRD-K17561142-003-35-8		645.31	Amiodarone	Potassium channel blocker	ADRB1, CACNA1H, CACNA2D2, KCNA7, KCNH2		decreasing (weakly active)	38		decreasing (weakly active)	38
BRD-K25029121-001-05-8		315.58	Triclocarban	Other antibiotic			inactive			decreasing (weakly active)	38
BRD-K27062708-001-23-1		380.86	Chlorotrianisene	Estrogenic hormone	ESR1, ESR2	endocrinology, oncology	inactive			decreasing (weakly active)	38
BRD-K29415052-050-05-5		534.53	BGT226	PI3K inhibitor	MTOR, PIK3CA, PIK3CB, PIK3CG		decreasing (weakly active)	38		decreasing (weakly active)	13.5
BRD-K35169477-001-01-9		515.96	Taranabant	Cannabinoid receptor inverse agonist	CNR1		inactive			decreasing (weakly active)	13.5
BRD-K36739687-001-03-0		429.54	Stemregenin-1	Aryl hydrocarbon receptor antagonist	AHR		inactive			inactive
BRD-K39381259-001-01-0		380.44	DMH1	ALK tyrosine kinase receptor inhibitor	ACVR1		inactive	0		decreasing (weakly active)	13.5
BRD-K43586850-001-02-9		455.54	Lacidipine	Calcium channel blocker	CACNA1C		inactive			inactive
BRD-K43621685-001-03-3		417.5	CP-673451	PDGFR tyrosine kinase receptor inhibitor	KIT, PDGFRA, PDGFRB		decreasing (weakly active)	38		decreasing	20.6913
BRD-K46331928-001-05-8		384.51	Ethynodiol-diacetate		ESR1, PGR		decreasing (weakly active)	38		inactive
BRD-K51041191-001-01-4		419.9	PF-03882845				decreasing (weakly active)	38		decreasing (weakly active)	38
BRD-K51143828-003-03-1		492.68	lurasidone	Dopamine receptor antagonist, serotonin receptor antagonist	ADRA2A, ADRA2C, DRD2, HTR1A, HTR2A, HTR7		decreasing (weakly active)	38		inactive
BRD-K52579889-001-01-9		571.55	TGR-1202	PI3K inhibitor			decreasing (weakly active)	38		inactive
BRD-K55675242-001-03-0		600.47	Torcetrapib	Cholesteryl ester transfer protein inhibitor	CETP		inactive			decreasing (weakly active)	38
BRD-K57597776-001-01-2		409.95	ORG-27569	Cannabinoid receptor modulator	CNR1		inactive			inactive
BRD-K58070273-001-03-3		571.57	CB-839	Glutaminase inhibitor	GLS		decreasing (weakly active)	38		inactive
BRD-K60640630-001-11-0		521.43	Mometasone-furoate	Glucocorticoid receptor agonist	NR3C1		decreasing (weakly active)	38		inactive
BRD-K60770992-066-25-0		314.49	Pergolide	Dopamine receptor agonist	ADRA1A, ADRA1B, ADRA1D, ADRA2A, ADRA2B, ADRA2C, DRD1, DRD2, DRD3, DRD4, DRD5, HTR1A, HTR1B, HTR1D, HTR2A, HTR2B, HTR2C		decreasing (weakly active)	38		decreasing	29.6586
BRD-K65991129-001-02-9		429.23	SB-705498	TRPV antagonist	TRPV1		inactive			inactive
BRD-K68185022-001-14-8		456.7	Ursolic-acid	ATPase inhibitor, NFkB pathway inhibitor, STAT inhibitor	HSD11B1, PLA2G1B, PTPN1, PYGM		decreasing (weakly active)	38		inactive
BRD-K69470111-001-01-2		586.18	Montelukast	Leukotriene receptor antagonist	ALOX5, CYSLTR1		decreasing (weakly active)	38		increasing (weakly active)	38
BRD-K70912147-001-01-8		273.26	CO-102862		SCN4A, SCN9A		inactive			inactive
BRD-K72029282-001-22-0		516.84	Probucol	Atherogenesis inhibitor	ABCA1, ABCB11, CES1		decreasing (weakly active)	38		decreasing	7.0926
BRD-K74717603-001-02-2		435.28	Etravirine	Non-nucleoside reverse transcriptase inhibitor	CYP2C19, CYP2C9, CYP3A4		decreasing (weakly active)	38		inactive
BRD-K81330143-001-04-8		334.39	Tideglusib	Glycogen synthase kinase inhibitor	GSK3B		inactive			inactive
BRD-K82677201-001-01-6		477.55	Almitrine	Neurotransmitter agonist	ATP1A1		decreasing (weakly active)	38		decreasing (weakly active)	38
BRD-K84925803-001-01-9		517.53	T-5224	AP inhibitor	JUN		decreasing (weakly active)	38		inactive
BRD-K88025533-003-04-1		307.47	Fingolimod	Immunosuppressant, sphingosine phosphate receptor agonist	S1PR1, S1PR5		inactive			inactive
BRD-K90993449-001-02-7		416.86	KRN-633	VEGFR inhibitor	FLT1, FLT4, KDR		decreasing (weakly active)	38		inactive
BRD-M30288325-001-01-4		740.48	G-15	Estrogen receptor antagonist	GPER1		decreasing (weakly active)	38		decreasing (weakly active)	13.5
