# Supplementary material for: High-Throughput Screens of Repurposing Hub and DOS Chemical Libraries Reveal Compounds with Novel and Potent Inhibitory Activity Against the Essential Non-Neuronal Acetylcholinesterase of Schistosoma mansoni (SmTAChE)
Source: Int J Mol Sci. 2025 Jun 5;26(11):5415. doi: 10.3390/ijms26115415 (PMC12154458; doi:10.3390/ijms26115415)
Supplement: Supplementary file 1 [file ijms-26-05415-s001.zip › Table S4-IC50s for the ODS-A hits aginst rSmTAChE and rHsAChE.xlsx]

## Sheet: IC50 of rSmTAChE & rHsAChE
Table S4. Dose response analysis (IC50 values; qAC50, µM) of DOS-A hits against rSmTAChE and rHsAChE.
DOS-A Library Hits
Compound Info	Compound Properties		rSmTAChE			rHsAChE
Compound ID	Structure	Molecular weight	Curve	Data Mode	qAC50 [µM]	Curve	Data Mode	qAC50 [µM]
BRD-K05329107-001-01-3		535.56		inactive			decreasing (weakly active)	38
BRD-K35965314-001-01-7		548.67		inactive			inactive
BRD-K68325500-004-02-0		371.43		inactive			inactive
BRD-K64190282-004-01-8		423.46		decreasing	13.0408		decreasing	33.6961
BRD-K04695993-001-01-5		443.49		inactive			inactive
BRD-K54729370-001-01-4		509.47		inactive			inactive
BRD-K66084396-004-02-2		423.46		inactive			inactive
BRD-K66729212-001-01-2		408.51		inactive			inactive
BRD-K69261014-001-01-3		438.54		inactive			increasing (weakly active)
BRD-K49441594-001-01-4		585.76		decreasing	15.0578		decreasing	35.5234
BRD-K85440939-001-01-5		604.78		decreasing	16.1703		inactive
BRD-K32986110-001-01-2		423.46		decreasing	29.4423		decreasing	31.2621
BRD-K46319090-001-01-4		518.56		decreasing	37.7643		inactive
BRD-K00124439-001-01-2		371.43		decreasing (weakly active)	38		inactive
BRD-K03360219-001-02-3		408.51		decreasing (weakly active)	38		inactive
BRD-K10241968-001-01-1		616.72		inactive			inactive
BRD-K13781734-001-02-4		616.72		decreasing (weakly active)	38		inactive
BRD-K14241686-001-01-8		616.72		decreasing (weakly active)	38		inactive
BRD-K14652476-001-01-0		497.56		inactive			inactive
BRD-K17285234-001-01-9		481.54		decreasing (weakly active)	38		inactive
BRD-K17686770-001-01-8		569.57		decreasing (weakly active)	38		inactive
BRD-K18925241-001-01-0		547.57		decreasing (weakly active)	38		inactive
BRD-K19167425-001-01-6		549.7		decreasing (weakly active)	38		inactive
BRD-K27599706-001-01-0		561.58		decreasing (weakly active)	38		decreasing (weakly active)
BRD-K32310489-001-03-4		584.73		decreasing (weakly active)	38		inactive
BRD-K38240817-001-01-4		514.01		decreasing (weakly active)	38		decreasing (weakly active)	38
BRD-K45095313-001-01-2		443.49		inactive			inactive
BRD-K50094564-001-01-3		547.57		decreasing (weakly active)	38		inactive
BRD-K61082257-001-01-7		423.46		decreasing (weakly active)	38		inactive
BRD-K62846431-001-01-3		518.56		decreasing (weakly active)	38		decreasing (weakly active)	38
BRD-K67027685-001-01-8		616.72		inactive			inactive
BRD-K71334452-001-01-3		497.56		inactive			inactive
BRD-K71357636-001-01-3		616.72		inactive			inactive
BRD-K72311435-001-01-2		584.63		inactive			decreasing (weakly active)	38
BRD-K73104592-001-03-5		547.71		inactive			inactive
BRD-K73245004-001-02-0		634.72		decreasing (weakly active)	38		inactive
BRD-K74918080-001-01-0		465.54		decreasing (weakly active)	38		inactive
BRD-K77518191-001-01-1		561.58		decreasing (weakly active)	38		inactive
BRD-K77990919-001-01-3		452.57		inactive			inactive
BRD-K79249126-001-02-9		423.46		inactive			inactive
BRD-K96625719-001-01-4		518.56		decreasing (weakly active)	38		inactive
BRD-K53241408-001-01-7		616.72		inactive			inactive
BRD-K64460391-001-01-9		497.56		decreasing (weakly active)	42		inactive
BRD-K90625171-001-01-1		489.65		decreasing (weakly active)	42		inactive
